# Supplementary material for: MINDPRES: A Hybrid Prototype System for Comprehensive Data Protection in the User Layer of the Mobile Cloud
Source: Sensors (Basel). 2025 Jan 23;25(3):670. doi: 10.3390/s25030670 (PMC11821073; doi:10.3390/s25030670)
Supplement: Supplementary file 1 [file sensors-25-00670-s001.zip]

Archive with 1 entries (1 files):
- sensors-3336186-supplementary.pdf
